# Supplementary material for: Dynamics of Plasma and Urinary Extracellular DNA in Acute Kidney Injury
Source: Int J Mol Sci. 2022 Mar 21;23(6):3402. doi: 10.3390/ijms23063402 (PMC8949705; doi:10.3390/ijms23063402)
Supplement: Supplementary file 1 [file ijms-23-03402-s001.zip]

Archive with 1 entries (1 files):
- ijms-1614772-supplementary.pdf
